# Supplementary material for: Comparative Chloroplast Genome Analyses Reveal a Fine-Scale Phylogenetic Framework and Cryptic Diversity in the Fagopyrum dibotrys Complex (Polygonaceae)
Source: Genes (Basel). 2026 Jan 28;17(2):149. doi: 10.3390/genes17020149 (PMC12941001; doi:10.3390/genes17020149)
Supplement: Supplementary file 1 [file genes-17-00149-s001.zip › Table S1-S2.xlsx]

## Sheet: S1
Table S1 Comparative analyses on the basic features of the plastomes of twenty-six samples from Fagopyrum dibotrys Complex.
Species	w5	w6	w7	w8	w9	w10	w11	w12	w13	w14	w15	w16	w17	w18	w19	w22	w23	w24	w25	w26	w27	w32	w33	w35	w36	w49
Length (bp)	159271	159213	159213	159271	159235	159278	159319	159354	159369	159271	159278	159354	159213	159283	159283	159283	159325	159336	159345	159278	159300	159272	160302	159385	159285	159281
LSC length (bp)	84410	84374	84374	84410	84423	84447	84469	84448	84463	84410	84447	84448	84374	84429	84429	84432	84493	84504	84455	84442	84452	84397	85359	84459	84435	84433
SSC length (bp)	13269	13265	13265	13269	13244	13243	13250	13270	13270	13269	13243	13270	13265	13254	13254	13251	13244	13244	13256	13248	13260	13241	13263	13292	13250	13246
IR length (bp)	30796	30787	30787	30796	30784	30794	30800	30818	30818	30796	30794	30818	30787	30800	30800	30800	30794	30794	30817	30794	30794	30817	30840	30817	30800	30801
GC content (%)	37.9	37.9	37.9	37.9	37.9	37.9	37.9	37.9	37.9	37.9	37.9	37.9	37.9	37.9	37.9	37.9	37.9	37.9	37.9	37.9	37.9	37.9	37.9	37.9	37.9	37.9
LSC GC content (%)	36.3	36.3	36.3	36.3	36.3	36.2	36.3	36.2	36.2	36.3	36.2	36.2	36.3	36.3	36.3	36.3	36.2	36.2	36.3	36.3	36.3	36.2	36.2	36.2	36.3	36.3
SSC GC content (%)	32.9	32.9	32.9	32.9	32.9	32.9	32.9	32.8	32.8	32.9	32.9	32.8	32.9	32.9	32.9	32.9	32.8	32.8	32.9	32.9	32.9	32.8	32.9	32.9	32.9	32.9
IR GC content (%)	41.3	41.3	41.3	41.3	41.3	41.3	41.3	41.3	41.3	41.3	41.3	41.3	41.3	41.3	41.3	41.3	41.3	41.3	41.3	41.3	41.3	41.3	41.3	41.3	41.3	41.3
tRNA GC content (%)	53.2	53.1	53.1	53.2	53.2	53.2	53.2	53.2	53.2	53.2	53.2	53.2	53.1	53.2	53.2	53.2	53.2	53.2	53.2	53.2	53.2	53.2	53.2	53.2	53.2	53.2
rRNA GC content (%)	55.5	55.5	55.5	55.5	55.5	55.5	55.5	55.5	55.5	55.5	55.5	55.5	55.5	55.5	55.5	55.5	55.5	55.5	55.5	55.5	55.5	55.5	55.5	55.5	55.5	55.5
CDS GC content (%)	38.1	38.1	38.1	38.1	38.1	38	38.1	38.1	38.1	38.1	38	38.1	38.1	38.1	38.1	38.1	38	38	38.1	38.1	38	38.1	38	38.1	38.1	38.1
Gene number	133	133	133	133	133	133	133	133	133	133	133	133	133	133	133	133	133	133	133	133	133	133	133	133	133	133
Protein-coding gene number	88	88	88	88	88	88	88	88	88	88	88	88	88	88	88	88	88	88	88	88	88	88	88	88	88	88
rRNA gene number	8	8	8	8	8	8	8	8	8	8	8	8	8	8	8	8	8	8	8	8	8	8	8	8	8	8
tRNA gene number	37	37	37	37	37	37	37	37	37	37	37	37	37	37	37	37	37	37	37	37	37	37	37	37	37	37

## Sheet: S2
Table S2 Genes in the plastomes of twenty-six samples from Fagopyrum dibotrys Complex.
Category	Gene group	Gene name
Photosynthesis	Subunits of photosystem I	psaA,psaB,psaC,psaI,psaJ
	Subunits of photosystem II	psbA,psbB,psbC,psbD,psbE,psbF,psbH,psbI,psbJ,psbK,psbL,psbM,psbN,psbT,psbZ
	Subunits of NADH dehydrogenase	ndhA*,ndhB*(2),ndhC,ndhD,ndhE,ndhF,ndhG,ndhH,ndhI,ndhJ,ndhK
	Subunits of cytochrome b/f complex	petA,petB*,petD*,petG,petL,petN
	Subunits of ATP synthase	atpA,atpB,atpE,atpF*,atpH,atpI
	Large subunit of rubisco	rbcL
	Subunits photochlorophyllide reductase	-
Self-replication	Proteins of large ribosomal subunit	rpl14,rpl16*,rpl2*(2),rpl20,rpl22,rpl23,rpl32,rpl33,rpl36
	Proteins of small ribosomal subunit	rps11,rps12*(3),rps14,rps15,rps16*,rps18,rps19,rps2,rps3,rps4,rps7(2),rps8
	Subunits of RNA polymerase	rpoA,rpoB,rpoC1*,rpoC2
	Ribosomal RNAs	rrn16(2),rrn23(2),rrn4.5(2),rrn5(2)
	Transfer RNAs	trnA-UGC*(2),trnC-GCA,trnD-GUC,trnE-UUC,trnF-GAA,trnG-GCC*, trnH-GUG,trnI-CAU(2),trnI-GAU*(2),trnK-UUU*,trnL-CAA(2),trnL-UAA*,trnL-UAG, trnM-CAU,trnN-GUU(2),trnP-GGG,trnP-UGG,trnQ-UUG,trnR-ACG(2),trnR-UCU,trnS-GCU,trnS-GGA,trnS-UGA,trnT-GGU,trnT-UGU,trnV-GAC(2),trnV-UAC*,trnW-CCA,trnY-GUA,trnfM-CAU
Other genes	Maturase	matK
	Protease	clpP**
	Envelope membrane protein	cemA
	Acetyl-CoA carboxylase	accD
	c-type cytochrome synthesis gene	ccsA
	Translation initiation factor	infA
	other	-
Genes of unknown function	Conserved hypothetical chloroplast ORF	ycf1,ycf2(2),ycf3**,ycf4,ycf15(2)
Notes:Gene*:Gene with one introns;Gene**:Gene with two introns;Gene(2)/Gene(3):Number of copies of multi-copy genes;
